# Supplementary material for: Development of a real-world simulated instrument for evaluating visuospatial working memory: a preliminary psychometric study on older adults
Source: BMC Geriatr. 2024 Jun 24;24:548. doi: 10.1186/s12877-024-05140-9 (PMC11197279; doi:10.1186/s12877-024-05140-9)
Supplement: Supplementary file 1 — Supplementary Material 1 [file 12877_2024_5140_MOESM1_ESM.xlsx]

## Sheet: DATA
Groups	subject	age	handedness	vision	hearing	marital	education	psych history	gender	CBTT	SMT_t_1	SMT_t_2	SMT_t_3	SMT_t_4	SMT_t_5	SMT_t_6	SMT_t_7	SMT_t_8	SMT_t_9	SMT_t_10	SMT	re_SMT_t_1	re_SMT_t_2	re_SMT_t_3	re_SMT_t_4	re_SMT_t_5	re_SMT_t_6	re_SMT_t_7	re_SMT_t_8	re_SMT_t_9	re_SMT_t_10	re_SMT	q1	q2	q3	q6	q7	q16	q18	q19	q20	q21	q22	NO	q4	q5	q17	DE	q8
Healthy	1	75	Right	Normal	Normal	Single	Diploma or below	NO	F	5.5	1	1	1	1	1	0	0	0	0	0	5	1	1	1	1	1	0	0	0	0	0	5	5	4	6	6	5	4	4	4	6	5	5	4.90909	6	7	5	6	5
Healthy	2	66	Right	Corrected	Corrected	Coupled	Associate and bachelor	NO	M	4.5	1	1	1	1	0	1	0	0	0	0	4.5	1	1	1	1	0	1	0	0	0	0	5	5	5	6	6	4	4	4	4	3	4	4	4.45455	5	5	5	5	5
Healthy	3	75	Right	Corrected	Normal	Coupled	Diploma or below	NO	M	6	1	1	1	1	1	0	1	0	0	0	5.5	n/a	n/a	n/a	n/a	n/a	n/a	n/a	n/a	n/a	n/a	n/a	5	2	4	5	6	5	4	6	6	6	5	4.90909	6	4	7	5.66667	4
Healthy	4	75	Right	Normal	Normal	Single	Diploma or below	NO	F	6	1	1	1	1	1	0	1	0	0	0	5.5	1	1	1	1	1	0	1	0	0	0	5.5	5	6	6	5	5	6	4	5	5	5	4	5.09091	5	5	6	5.33333	4
Healthy	5	70	Right	Corrected	Normal	Single	Diploma or below	NO	F	4	1	1	1	1	1	0	0	0	0	0	5	1	1	1	1	0	1	0	0	0	0	4.5	6	6	5	5	4	7	5	6	4	4	4	5.09091	6	4	5	5	6
Healthy	6	65	Right	Corrected	Normal	Coupled	Diploma or below	NO	M	5.5	1	1	1	0	1	0	0	0	0	0	3.5	1	1	1	0	1	0	0	0	0	0	4	5	4	5	4	1	4	6	4	4	5	5	4.27273	6	5	6	5.66667	5
Healthy	7	65	Right	Corrected	Corrected	Coupled	Postgraduate education	NO	F	5.5	1	1	1	1	1	0	0	0	0	0	5	n/a	n/a	n/a	n/a	n/a	n/a	n/a	n/a	n/a	n/a	n/a	5	4	2	5	4	5	6	5	6	4	5	4.63636	5	6	5	5.33333	5
Healthy	8	68	Right	Corrected	Corrected	Coupled	Associate and bachelor	NO	M	4	1	1	1	1	1	0	0	0	0	0	5	1	1	1	1	1	0	0	0	0	0	5	5	4	5	4	4	6	5	5	6	5	5	4.90909	6	6	4	5.33333	4
Healthy	9	69	Right	Corrected	Normal	Coupled	Diploma or below	NO	M	5	1	1	1	1	1	0	0	0	0	0	5	n/a	n/a	n/a	n/a	n/a	n/a	n/a	n/a	n/a	n/a	n/a	4	6	6	5	6	7	6	4	6	4	5	5.36364	6	6	4	5.33333	6
Healthy	10	80	Right	Corrected	Normal	Single	Diploma or below	NO	F	5	1	1	1	1	1	0	1	0	0	0	5.5	1	1	1	1	1	0	1	0	0	0	5.5	4	5	4	7	6	4	6	5	6	5	6	5.27273	5	5	6	5.33333	6
Healthy	11	73	Right	Corrected	Normal	Coupled	Associate and bachelor	NO	M	6.5	1	1	1	1	1	0	1	0	0	0	5.5	n/a	n/a	n/a	n/a	n/a	n/a	n/a	n/a	n/a	n/a	n/a	6	5	4	5	2	5	5	5	6	4	6	4.81818	7	6	5	6	6
Healthy	12	65	Right	Normal	Normal	Single	Diploma or below	NO	F	4.5	1	1	1	1	1	0	1	0	0	0	5.5	1	1	1	1	1	0	1	0	0	0	5.5	5	5	6	6	5	5	6	7	6	4	6	5.54545	3	6	7	5.33333	6
Healthy	13	65	Right	Corrected	Normal	Coupled	Diploma or below	NO	F	5	1	1	1	1	1	0	0	0	0	0	5	1	1	1	1	1	0	0	0	0	0	5	4	4	4	4	6	5	4	6	6	3	4	4.54545	5	4	6	5	5
Healthy	14	68	Right	Corrected	Normal	Coupled	Diploma or below	NO	M	5	1	1	1	1	1	0	0	0	0	0	5	1	1	1	1	1	0	0	0	0	0	6	6	4	5	5	4	6	6	4	5	4	5	4.90909	5	5	6	5.33333	6
Healthy	15	68	Right	Corrected	Normal	Single	Diploma or below	NO	F	6	1	1	1	1	1	0	1	0	0	0	5.5	n/a	n/a	n/a	n/a	n/a	n/a	n/a	n/a	n/a	n/a	n/a	6	5	7	5	4	4	5	7	5	3	5	5.09091	4	7	6	5.66667	6
Healthy	16	66	Right	Corrected	Normal	Coupled	Diploma or below	NO	M	6	1	1	1	1	1	1	1	0	0	0	5.5	1	1	1	1	1	1	1	0	0	0	5.5	5	4	4	6	7	5	6	6	4	6	4	5.18182	7	5	3	5	6
Healthy	17	70	Right	Corrected	Corrected	Coupled	Associate and bachelor	NO	M	5	1	1	1	1	1	0	0	0	0	0	5	1	1	1	1	1	0	0	0	0	0	5	6	5	6	5	7	4	4	4	6	4	6	5.18182	6	5	4	5	4
Healthy	18	65	Right	Corrected	Corrected	Coupled	Associate and bachelor	NO	M	4.5	1	1	1	1	1	1	0	0	0	0	6	n/a	n/a	n/a	n/a	n/a	n/a	n/a	n/a	n/a	n/a	n/a	6	5	3	7	5	6	6	6	4	5	5	5.27273	5	6	6	5.66667	5
Healthy	19	70	Right	Corrected	Corrected	Coupled	Postgraduate education	NO	M	4.5	1	1	1	1	1	0	0	0	0	0	5	1	1	1	1	1	0	0	0	0	0	5	5	5	6	4	5	4	5	4	5	4	5	4.72727	6	5	4	5	4
Healthy	20	65	Right	Corrected	Normal	Coupled	Diploma or below	NO	M	5	1	1	1	1	1	0	1	0	0	0	5.5	n/a	n/a	n/a	n/a	n/a	n/a	n/a	n/a	n/a	n/a	n/a	6	6	5	6	6	5	4	5	5	4	5	5.18182	7	4	5	5.33333	6
Healthy	21	68	Right	Corrected	Corrected	Coupled	Associate and bachelor	NO	M	5	1	1	1	0	0	0	0	0	0	0	3	1	1	1	0	1	0	0	0	0	0	4	4	6	6	7	6	4	7	3	4	4	4	5	4	5	5	4.66667	5
Healthy	22	70	Right	Corrected	Normal	Coupled	Diploma or below	NO	M	6	1	1	1	1	1	0	1	0	0	0	5.5	n/a	n/a	n/a	n/a	n/a	n/a	n/a	n/a	n/a	n/a	0	4	6	6	6	4	6	6	6	5	4	4	5.18182	6	5	6	5.66667	4
Healthy	23	69	Right	Normal	Normal	Single	Diploma or below	NO	F	5.5	1	1	1	1	0	0	0	0	0	0	4	1	1	1	1	0	0	0	0	0	0	4	4	5	7	6	6	5	6	4	4	5	4	5.09091	4	6	4	4.66667	4
Healthy	24	73	Right	Corrected	Normal	Single	Diploma or below	NO	F	5	1	1	1	1	1	0	1	0	0	0	5.5	n/a	n/a	n/a	n/a	n/a	n/a	n/a	n/a	n/a	n/a	n/a	6	4	6	6	4	6	7	4	4	5	4	5.09091	4	4	6	4.66667	4
Healthy	25	68	Right	Corrected	Normal	Single	Diploma or below	NO	F	4	1	1	1	1	1	0	0	0	0	0	5	1	1	1	1	1	0	0	0	0	0	5	4	4	7	5	6	6	4	4	5	5	6	5.09091	5	6	4	5	5
Healthy	26	71	Right	Corrected	Normal	Single	Diploma or below	NO	F	4.5	1	1	1	1	1	0	0	0	0	0	5	1	1	1	1	1	0	0	0	0	0	5.5	5	6	1	6	1	6	4	6	4	4	6	4.45455	5	4	5	4.66667	6
Healthy	27	74	Right	Normal	Normal	Single	Diploma or below	NO	F	5	1	1	1	0	1	0	0	0	0	0	3.5	1	1	1	0	1	0	0	0	0	0	3.5	6	7	6	1	5	4	4	4	3	4	4	4.36364	6	4	3	4.33333	6
Healthy	28	65	Right	Normal	Normal	Single	Diploma or below	NO	F	5	1	1	1	1	1	0	0	0	0	0	5	n/a	n/a	n/a	n/a	n/a	n/a	n/a	n/a	n/a	n/a	n/a	6	5	4	1	5	5	4	5	4	6	6	4.63636	5	5	7	5.66667	5
Healthy	29	65	Right	Corrected	Normal	Coupled	Associate and bachelor	NO	M	6.5	1	1	1	1	1	0	1	0	0	0	5.5	1	1	1	1	1	0	1	0	0	0	5.5	5	5	2	4	4	6	6	7	5	6	5	5	5	6	6	5.66667	6
Healthy	30	69	Right	Corrected	Normal	Coupled	Diploma or below	NO	F	6.5	1	1	1	1	1	1	0	0	0	0	6	1	1	1	1	1	1	0	0	0	0	6	5	6	5	4	6	6	5	4	6	5	6	5.27273	7	5	6	6	6
Healthy	31	68	Right	Corrected	Normal	Coupled	Diploma or below	NO	M	4.5	1	1	1	1	0	1	0	0	0	0	4.5	n/a	n/a	n/a	n/a	n/a	n/a	n/a	n/a	n/a	n/a	n/a	5	5	6	3	4	7	6	4	6	5	5	5.09091	6	4	5	5	4
Healthy	32	66	Right	Corrected	Normal	Coupled	Diploma or below	NO	M	4.5	1	1	1	1	0	1	0	0	0	0	4.5	1	1	1	1	0	1	0	0	0	0	4.5	6	6	4	5	4	7	5	7	5	5	5	5.36364	3	5	6	4.66667	5
Healthy	33	66	Right	Corrected	Normal	Single	Diploma or below	NO	F	5	1	1	1	1	1	0	0	0	0	0	5	1	1	1	1	1	0	1	0	0	0	5.5	6	1	5	5	5	6	5	6	1	6	4	4.54545	5	3	6	4.66667	4
Healthy	34	65	Right	Corrected	Corrected	Coupled	Associate and bachelor	NO	M	5.5	1	1	1	0	1	0	1	0	0	0	3.5	n/a	n/a	n/a	n/a	n/a	n/a	n/a	n/a	n/a	n/a	n/a	4	5	4	5	4	7	5	5	5	4	4	4.72727	6	4	6	5.33333	6
Healthy	35	73	Right	Corrected	Normal	Single	Diploma or below	NO	F	5.5	1	1	1	1	1	0	0	0	0	0	5	1	1	1	1	1	0	0	0	0	0	5	6	4	4	5	6	4	6	5	6	4	4	4.90909	4	6	6	5.33333	6
Healthy	36	74	Right	Corrected	Corrected	Coupled	Associate and bachelor	NO	M	5.5	1	1	1	1	1	0	0	0	0	0	5	1	1	1	1	1	0	1	0	0	0	5.5	6	5	5	5	6	1	7	4	4	4	4	4.63636	6	5	5	5.33333	5
Healthy	37	74	Right	Corrected	Normal	Coupled	Diploma or below	NO	M	5	1	1	1	0	1	0	0	0	0	0	3.5	n/a	n/a	n/a	n/a	n/a	n/a	n/a	n/a	n/a	n/a	n/a	4	6	5	4	6	5	5	3	6	4	4	4.72727	3	5	5	4.33333	5
Healthy	38	66	Right	Corrected	Normal	Coupled	Associate and bachelor	NO	M	6.5	1	1	1	1	1	0	1	0	0	0	5.5	1	1	1	1	1	0	1	0	0	0	5	5	5	4	4	6	6	3	5	6	6	4	4.90909	4	5	6	5	4
Healthy	39	75	Right	Corrected	Normal	Coupled	Diploma or below	NO	M	3.5	1	1	1	0	1	1	0	0	0	0	6	n/a	n/a	n/a	n/a	n/a	n/a	n/a	n/a	n/a	n/a	n/a	6	5	5	5	6	5	6	5	5	6	5	5.36364	6	6	6	6	5
Healthy	40	68	Right	Corrected	Corrected	Coupled	Postgraduate education	NO	M	4	1	1	1	1	0	0	0	0	0	0	4	1	1	1	1	0	1	0	0	0	0	4.5	5	5	5	6	5	4	4	4	3	4	4	4.45455	3	4	5	4	5
Healthy	41	77	Right	Corrected	Normal	Single	Diploma or below	NO	F	5.5	1	1	1	1	1	0	1	0	0	0	5.5	1	1	1	1	1	0	1	0	0	0	5.5	4	6	4	6	5	5	6	4	4	5	7	5.09091	6	4	6	5.33333	4
Healthy	42	71	Right	Corrected	Normal	Single	Diploma or below	NO	F	4.5	1	1	1	1	1	0	0	0	0	0	5	1	1	1	1	1	0	0	0	0	0	4	5	6	4	6	1	4	6	6	6	5	4	4.81818	6	5	5	5.33333	5
Healthy	43	66	Right	Corrected	Corrected	Coupled	Associate and bachelor	NO	M	5	1	1	1	1	1	0	0	0	0	0	5	n/a	n/a	n/a	n/a	n/a	n/a	n/a	n/a	n/a	n/a	n/a	4	1	4	6	6	5	4	5	6	5	6	4.72727	5	5	6	5.33333	4
Healthy	44	65	Right	Normal	Normal	Single	Diploma or below	NO	F	6.5	1	1	1	1	1	1	0	0	0	0	6	1	1	1	1	1	1	0	0	0	0	5	4	5	5	5	5	6	2	6	4	4	5	4.63636	4	7	4	5	4
Healthy	45	65	Right	Normal	Normal	Single	Diploma or below	NO	F	5	1	1	1	1	1	0	0	0	0	0	5	n/a	n/a	n/a	n/a	n/a	n/a	n/a	n/a	n/a	n/a	n/a	4	4	4	5	4	4	5	5	6	6	6	4.81818	5	5	6	5.33333	4
Healthy	46	65	Right	Corrected	Normal	Single	Diploma or below	NO	F	5	1	1	1	1	0	0	0	0	0	0	4	1	1	1	1	1	0	0	0	0	0	5	4	5	7	4	4	1	6	5	5	2	6	4.45455	4	6	4	4.66667	4
Healthy	47	65	Right	Corrected	Normal	Coupled	Diploma or below	NO	M	4.5	1	1	1	1	0	1	0	0	0	0	4.5	1	1	1	1	0	1	0	0	0	0	4.5	5	4	4	5	5	5	1	5	4	6	4	4.36364	5	4	6	5	4
Healthy	48	74	Right	Corrected	Normal	Coupled	Diploma or below	NO	M	5.5	1	1	1	1	1	1	0	0	0	0	6	1	1	1	1	1	1	0	0	0	0	6	6	6	5	6	4	1	6	6	5	6	6	5.18182	6	4	7	5.66667	5
Healthy	49	73	Right	Corrected	Corrected	Coupled	Postgraduate education	NO	M	6.5	1	1	1	1	1	0	1	1	0	0	5.5	1	1	1	1	1	0	1	1	0	0	5.5	6	5	4	6	5	6	6	4	6	5	4	5.18182	4	6	6	5.33333	5
Healthy	50	68	Right	Normal	Normal	Single	Diploma or below	NO	F	5	1	1	1	1	1	0	0	0	0	0	5	n/a	n/a	n/a	n/a	n/a	n/a	n/a	n/a	n/a	n/a	n/a	6	5	1	6	3	7	4	6	4	4	5	4.63636	4	4	3	3.66667	5
Healthy	51	70	Right	Corrected	Normal	Coupled	Diploma or below	NO	M	5.5	1	1	1	1	1	0	1	0	0	0	5.5	1	1	1	1	1	0	1	0	0	0	5.5	5	6	6	1	6	5	6	4	4	5	6	4.90909	4	6	6	5.33333	6
Healthy	52	66	Right	Normal	Normal	Single	Diploma or below	NO	F	4	1	1	1	1	1	1	1	0	0	0	6	n/a	n/a	n/a	n/a	n/a	n/a	n/a	n/a	n/a	n/a	n/a	5	6	6	6	5	7	4	6	6	5	4	5.45455	4	5	2	3.66667	5
Healthy	53	80	Right	Corrected	Normal	Single	Diploma or below	NO	F	7	1	1	1	1	1	1	0	0	0	0	6	1	1	1	1	1	1	0	1	0	0	5.5	6	2	5	6	4	2	5	5	4	6	6	4.63636	6	7	5	6	6
Healthy	54	65	Right	Corrected	Corrected	Coupled	Postgraduate education	NO	M	5	1	1	1	1	1	0	0	0	0	0	5	1	1	1	1	1	0	0	0	0	0	5	4	5	5	4	1	5	5	4	5	6	5	4.45455	4	5	6	5	6
Healthy	55	68	Right	Normal	Normal	Single	Diploma or below	NO	F	5	1	1	1	1	1	0	0	0	0	0	5	n/a	n/a	n/a	n/a	n/a	n/a	n/a	n/a	n/a	n/a	n/a	6	4	5	1	5	4	2	6	6	4	5	4.36364	5	4	6	5	5
Healthy	56	70	Right	Corrected	Corrected	Coupled	Associate and bachelor	NO	M	4.5	1	1	1	1	1	0	0	0	0	0	5	1	1	1	1	1	0	0	0	0	0	5	4	4	6	4	6	1	2	5	5	5	6	4.36364	4	5	5	4.66667	5
Healthy	57	71	Right	Corrected	Normal	Single	Diploma or below	NO	F	5.5	1	1	1	1	1	0	0	0	0	0	5	1	1	1	1	1	0	0	0	0	0	4.5	4	2	2	4	2	4	6	4	4	5	5	3.81818	6	4	3	4.33333	4
Healthy	58	68	Right	Corrected	Corrected	Coupled	Associate and bachelor	NO	M	5.5	1	1	1	1	0	0	0	0	0	0	4	1	1	1	1	0	0	0	0	0	0	4	4	5	5	4	5	4	5	5	4	4	4	4.45455	5	5	3	4.33333	4
Healthy	59	65	Right	Normal	Normal	Single	Diploma or below	NO	F	3.5	1	1	1	1	1	0	0	0	0	0	5	n/a	n/a	n/a	n/a	n/a	n/a	n/a	n/a	n/a	n/a	n/a	6	4	5	3	1	4	5	5	5	6	6	4.54545	6	5	6	5.66667	5
Healthy	60	65	Right	Normal	Normal	Single	Diploma or below	NO	F	5	1	1	1	1	1	0	0	0	0	0	5	1	1	1	1	1	0	0	0	0	0	5	6	5	6	4	4	1	4	5	1	2	4	3.81818	6	6	4	5.33333	5
Healthy	61	70	Right	Normal	Normal	Single	Diploma or below	NO	F	5	1	1	1	1	1	1	0	0	0	0	5	1	1	1	1	1	1	0	0	0	0	5	6	5	4	2	5	2	6	5	4	5	1	4.09091	6	4	4	4.66667	5
Healthy	62	69	Right	Normal	Normal	Single	Diploma or below	NO	F	6	1	1	1	1	1	0	1	0	0	0	5.5	n/a	n/a	n/a	n/a	n/a	n/a	n/a	n/a	n/a	n/a	n/a	5	4	6	2	6	4	3	2	5	4	6	4.27273	3	3	5	3.66667	6
Healthy	63	65	Right	Corrected	Corrected	Coupled	Postgraduate education	NO	M	6	1	1	1	1	0	1	0	0	0	0	4.5	1	1	1	1	0	1	0	0	0	0	4.5	1	4	4	2	4	5	4	5	4	4	6	3.90909	4	5	3	4	4
Healthy	64	68	Right	Normal	Normal	Single	Diploma or below	NO	F	7.5	1	1	1	1	1	1	0	0	1	0	6	1	1	1	1	1	1	0	1	1	0	4.5	2	5	2	2	6	4	4	6	5	6	2	4	4	6	3	4.33333	6
Healthy	65	65	Right	Corrected	Normal	Single	Diploma or below	NO	F	6	1	1	1	1	1	0	1	0	0	0	5.5	1	1	1	1	1	0	1	0	0	0	5.5	4	4	1	2	5	5	5	6	6	3	5	4.18182	6	5	3	4.66667	6
Healthy	66	70	Right	Corrected	Normal	Coupled	Associate and bachelor	NO	M	5	1	1	1	0	1	0	0	0	0	0	3.5	1	1	1	0	1	0	0	0	0	0	3.5	4	4	5	4	6	6	5	4	4	4	5	4.63636	5	4	6	5	5
Healthy	67	65	Right	Corrected	Corrected	Coupled	Associate and bachelor	NO	M	5.5	1	1	1	1	1	0	1	0	0	0	5.5	1	1	1	1	1	0	1	0	0	0	5	6	5	5	5	5	2	5	4	5	6	4	4.72727	3	6	3	4	6
Healthy	68	70	Right	Corrected	Corrected	Coupled	Associate and bachelor	NO	M	6	1	1	1	1	1	0	1	0	0	0	5.5	n/a	n/a	n/a	n/a	n/a	n/a	n/a	n/a	n/a	n/a	n/a	5	6	5	5	5	6	2	4	4	5	5	4.72727	6	3	5	4.66667	4
Healthy	69	70	Right	Corrected	Normal	Coupled	Diploma or below	NO	F	6	1	1	1	1	0	0	0	0	0	0	4	1	1	1	1	0	1	0	0	0	0	5	4	5	4	4	4	1	5	5	4	5	3	4	6	6	5	5.66667	5
Healthy	70	69	Right	Normal	Normal	Single	Diploma or below	NO	F	5	1	1	1	1	1	0	0	0	0	0	5	1	1	1	1	1	0	0	0	0	0	5	2	2	5	5	1	4	4	5	4	4	6	3.81818	6	4	6	5.33333	4
Healthy	71	69	Right	Corrected	Normal	Single	Diploma or below	NO	F	5	1	1	1	1	1	0	0	0	0	0	5	1	1	1	1	1	0	0	0	0	0	5.5	4	6	6	4	2	1	2	6	5	4	4	4	5	6	4	5	5
Healthy	72	70	Right	Corrected	Normal	Coupled	Diploma or below	NO	M	5	1	1	1	1	0	1	0	0	0	0	4.5	1	1	1	1	0	1	0	0	0	0	4.5	6	4	1	6	4	5	4	4	4	6	4	4.36364	5	5	3	4.33333	4
Healthy	73	65	Right	Corrected	Normal	Single	Diploma or below	NO	F	5.5	1	1	1	1	1	0	1	0	0	0	5.5	n/a	n/a	n/a	n/a	n/a	n/a	n/a	n/a	n/a	n/a	n/a	5	4	2	6	1	4	6	4	2	2	6	3.81818	5	3	6	4.66667	4
Healthy	74	68	Right	Corrected	Normal	Coupled	Associate and bachelor	NO	M	6	1	1	1	1	1	0	1	0	0	0	5.5	1	1	1	1	1	0	1	0	0	0	5.5	6	4	6	5	4	1	5	4	6	5	5	4.63636	6	5	5	5.33333	6
Healthy	75	71	Right	Normal	Normal	Single	Diploma or below	NO	F	5	1	1	1	1	1	0	0	0	0	0	5	1	1	1	1	1	0	0	0	0	0	5	6	4	6	5	5	2	4	4	5	5	4	4.54545	5	4	6	5	4
Healthy	76	74	Right	Normal	Normal	Single	Diploma or below	NO	F	3.5	1	1	1	0	1	0	0	0	0	0	5	1	1	1	0	1	0	0	0	0	0	5	6	5	4	1	4	4	6	5	6	4	6	4.63636	6	5	4	5	6
Healthy	77	69	Right	Corrected	Corrected	Coupled	Associate and bachelor	NO	M	4	1	1	1	1	1	1	0	0	0	0	5	n/a	n/a	n/a	n/a	n/a	n/a	n/a	n/a	n/a	n/a	n/a	4	4	6	5	5	5	1	6	5	6	6	4.81818	5	3	6	4.66667	4
AD	78	77	Right	Corrected	Corrected	Coupled	Associate and bachelor	YES	F		1	1	1	0	1	0	0	0	0	0	3.5
AD	79	70	Right	Normal	Normal	Single	Diploma or below	YES	M		1	1	0	1	0	0	0	0	0	0	2.5
AD	80	77	Right	Corrected	Corrected	Single	Diploma or below	YES	M		1	1	1	0	0	0	0	0	0	0	3
AD	81	77	Right	Corrected	Normal	Single	Diploma or below	YES	M		1	1	1	0	1	0	0	0	0	0	3.5
AD	82	73	Right	Corrected	Corrected	Coupled	Postgraduate education	YES	F		1	1	1	0	1	0	0	0	0	0	3.5
AD	83	65	Right	Normal	Normal	Single	Diploma or below	YES	M		1	1	1	0	0	0	0	0	0	0	3
AD	84	67	Right	Corrected	Corrected	Coupled	Associate and bachelor	YES	F		1	1	1	0	1	0	0	0	0	0	4
MCI	85	75	Right	Corrected	Corrected	Coupled	Associate and bachelor	YES	F		1	1	1	0	1	0	0	0	0	0	3.5
MCI	86	69	Right	Normal	Normal	Single	Diploma or below	YES	M		1	1	1	1	0	0	0	0	0	0	4
MCI	87	76	Right	Corrected	Normal	Single	Diploma or below	YES	M		1	1	1	1	0	1	0	0	0	0	4.5
MCI	88	75	Right	Corrected	Corrected	Coupled	Associate and bachelor	YES	F		1	1	1	1	0	0	0	0	0	0	4
MCI	89	72	Right	Normal	Normal	Single	Diploma or below	YES	M		1	1	1	1	0	1	0	0	0	0	4.5
MCI	90	65	Right	Corrected	Normal	Coupled	Diploma or below	YES	M		1	1	1	1	0	0	0	0	0	0	4
MCI	91	66	Right	Corrected	Normal	Single	Diploma or below	YES	M		1	1	1	0	0	0	0	0	0	0	3
MCI	92	69	Right	Corrected	Corrected	Coupled	Associate and bachelor	YES	F		1	1	1	1	0	0	0	0	0	0	4
[truncated: 9 more columns]

## Sheet: Demographic differences
subject	age	education	gender	CBTT	SMT	NO	DE	SA	WQ
1	75	Diploma or below	F	5.5	5	4.90909	6	4.625	4.95455
2	66	Associate and bachelor	M	4.5	4.5	4.45455	5	4.875	4.68182
3	75	Diploma or below	M	6	5.5	4.90909	5.66667	4.625	4.90909
4	75	Diploma or below	F	6	5.5	5.09091	5.33333	4.5	4.90909
5	70	Diploma or below	F	4	5	5.09091	5	4.75	4.95455
6	65	Diploma or below	M	5.5	3.5	4.27273	5.66667	5	4.72727
7	65	Postgraduate education	F	5.5	5	4.63636	5.33333	4.875	4.81818
8	68	Associate and bachelor	M	4	5	4.90909	5.33333	4.75	4.90909
9	69	Diploma or below	M	5	5	5.36364	5.33333	4.875	5.18182
10	80	Diploma or below	F	5	5.5	5.27273	5.33333	5.25	5.27273
11	73	Associate and bachelor	M	6.5	5.5	4.81818	6	5.125	5.09091
12	65	Diploma or below	F	4.5	5.5	5.54545	5.33333	4.875	5.27273
13	65	Diploma or below	F	5	5	4.54545	5	5.25	4.86364
14	68	Diploma or below	M	5	5	4.90909	5.33333	5.25	5.09091
15	68	Diploma or below	F	6	5.5	5.09091	5.66667	5.125	5.18182
16	66	Diploma or below	M	6	5.5	5.18182	5	5	5.09091
17	70	Associate and bachelor	M	5	5	5.18182	5	4.875	5.04545
18	65	Associate and bachelor	M	4.5	6	5.27273	5.66667	4.5	5.04545
19	70	Postgraduate education	M	4.5	5	4.72727	5	4.875	4.81818
20	65	Diploma or below	M	5	5.5	5.18182	5.33333	4.75	5.04545
21	68	Associate and bachelor	M	5	3	5	4.66667	4.625	4.81818
22	70	Diploma or below	M	6	5.5	5.18182	5.66667	5.125	5.22727
23	69	Diploma or below	F	5.5	4	5.09091	4.66667	5.25	5.09091
24	73	Diploma or below	F	5	5.5	5.09091	4.66667	5.375	5.13636
25	68	Diploma or below	F	4	5	5.09091	5	5	5.04545
26	71	Diploma or below	F	4.5	5	4.45455	4.66667	4.875	4.63636
27	74	Diploma or below	F	5	3.5	4.36364	4.33333	5.125	4.63636
28	65	Diploma or below	F	5	5	4.63636	5.66667	5.125	4.95455
29	65	Associate and bachelor	M	6.5	5.5	5	5.66667	5	5.09091
30	69	Diploma or below	F	6.5	6	5.27273	6	5.125	5.31818
31	68	Diploma or below	M	4.5	4.5	5.09091	5	4.75	4.95455
32	66	Diploma or below	M	4.5	4.5	5.36364	4.66667	5.125	5.18182
33	66	Diploma or below	F	5	5	4.54545	4.66667	4.75	4.63636
34	65	Associate and bachelor	M	5.5	3.5	4.72727	5.33333	5.25	5
35	73	Diploma or below	F	5.5	5	4.90909	5.33333	5.375	5.13636
36	74	Associate and bachelor	M	5.5	5	4.63636	5.33333	5.125	4.90909
37	74	Diploma or below	M	5	3.5	4.72727	4.33333	5	4.77273
38	66	Associate and bachelor	M	6.5	5.5	4.90909	5	4.5	4.77273
39	75	Diploma or below	M	3.5	6	5.36364	6	4.875	5.27273
40	68	Postgraduate education	M	4	4	4.45455	4	5.25	4.68182
41	77	Diploma or below	F	5.5	5.5	5.09091	5.33333	5.125	5.13636
42	71	Diploma or below	F	4.5	5	4.81818	5.33333	5.125	5
43	66	Associate and bachelor	M	5	5	4.72727	5.33333	4.5	4.72727
44	65	Diploma or below	F	6.5	6	4.63636	5	4.875	4.77273
45	65	Diploma or below	F	5	5	4.81818	5.33333	4.875	4.90909
46	65	Diploma or below	F	5	4	4.45455	4.66667	5.375	4.81818
47	65	Diploma or below	M	4.5	4.5	4.36364	5	4.625	4.54545
48	74	Diploma or below	M	5.5	6	5.18182	5.66667	5.125	5.22727
49	73	Postgraduate education	M	6.5	5.5	5.18182	5.33333	5.125	5.18182
50	68	Diploma or below	F	5	5	4.63636	3.66667	4.875	4.59091
51	70	Diploma or below	M	5.5	5.5	4.90909	5.33333	4.875	4.95455
52	66	Diploma or below	F	4	6	5.45455	3.66667	4.875	5
53	80	Diploma or below	F	7	6	4.63636	6	4.875	4.90909
54	65	Postgraduate education	M	5	5	4.45455	5	4.625	4.59091
55	68	Diploma or below	F	5	5	4.36364	5	5.125	4.72727
56	70	Associate and bachelor	M	4.5	5	4.36364	4.66667	5.5	4.81818
57	71	Diploma or below	F	5.5	5	3.81818	4.33333	4.625	4.18182
58	68	Associate and bachelor	M	5.5	4	4.45455	4.33333	4.875	4.59091
59	65	Diploma or below	F	3.5	5	4.54545	5.66667	5.75	5.13636
60	65	Diploma or below	F	5	5	3.81818	5.33333	4.875	4.40909
61	70	Diploma or below	F	5	5	4.09091	4.66667	4.75	4.40909
62	69	Diploma or below	F	6	5.5	4.27273	3.66667	5.375	4.59091
63	65	Postgraduate education	M	6	4.5	3.90909	4	4.125	4
64	68	Diploma or below	F	7.5	6	4	4.33333	5.125	4.45455
65	65	Diploma or below	F	6	5.5	4.18182	4.66667	5.125	4.59091
66	70	Associate and bachelor	M	5	3.5	4.63636	5	4.75	4.72727
67	65	Associate and bachelor	M	5.5	5.5	4.72727	4	4.625	4.59091
68	70	Associate and bachelor	M	6	5.5	4.72727	4.66667	4.75	4.72727
69	70	Diploma or below	F	6	4	4	5.66667	5	4.59091
70	69	Diploma or below	F	5	5	3.81818	5.33333	4.875	4.40909
71	69	Diploma or below	F	5	5	4	5	5	4.5
72	70	Diploma or below	M	5	4.5	4.36364	4.33333	4.25	4.31818
73	65	Diploma or below	F	5.5	5.5	3.81818	4.66667	4.875	4.31818
74	68	Associate and bachelor	M	6	5.5	4.63636	5.33333	5.125	4.90909
75	71	Diploma or below	F	5	5	4.54545	5	4.5	4.59091
76	74	Diploma or below	F	3.5	5	4.63636	5	5.25	4.90909
77	69	Associate and bachelor	M	4	5	4.81818	4.66667	5.125	4.90909

## Sheet: Face and Content
participants	f1	f2	f3	f4	f5	f6	fmean	relevantc1	relevantc2	relevantc3	relevantc4	relevantc5	item_cvi	scale_cvi	essentiality1	essentiality2	essentiality3	essentiality4	essentiality5	cvr
exp	3	3	5	3	4	3	3.5	1	1	1	1	1	1	1	1	1	1	1	1	1
exp	4	3	4	4	5	2	3.66667	1	1	1	0	1	0.8	0.8	1	1	1	1	0	0.6
exp	5	3	5	3	4	3	3.83333	1	1	1	1	0	0.8	0.8	1	1	1	0	1	0.6
exp	4	4	3	5	5	3	4	1	1	0	1	1	0.8	0.8	1	0	1	1	1	0.6
exp	5	4	5	4	4	4	4.33333	1	1	1	1	1	1	1	1	1	1	0	1	0.6
GP	4	2	3	4	3	5	3.5
GP	3	3	3	4	3	3	3.16667
GP	4	3	4	3	5	2	3.5
GP	5	5	2	4	3	5	4
GP	4	3	3	3	4	3	3.33333
